# Supplementary material for: Independent component analysis based gene co-expression network inference (ICAnet) to decipher functional modules for better single-cell clustering and batch integration
Source: Nucleic Acids Res. 2021 Feb 22;49(9):e54. doi: 10.1093/nar/gkab089 (PMC8136772; doi:10.1093/nar/gkab089)
Supplement: gkab089_Supplemental_Files [file gkab089_supplemental_files.zip]

Archive with 2 entries (2 files):
- Supplementary Materials.pdf
- Supplementary Table S4.xlsx
