# Supplementary material for: Independent component analysis based gene co-expression network inference (ICAnet) to decipher functional modules for better single-cell clustering and batch integration
Source: Nucleic Acids Res. 2021 Feb 22;49(9):e54. doi: 10.1093/nar/gkab089 (PMC8136772; doi:10.1093/nar/gkab089)
Supplement: gkab089_Supplemental_Files [file gkab089_supplemental_files.zip › Supplementary Table S4.xlsx]

## Sheet: Figure 5B
Gene list in the module from Figure 5B
gene	module
Cspg5	module Sdc4(7g) associate with Astrocytes/Ependym
Ncan	module Sdc4(7g) associate with Astrocytes/Ependym
Ptn	module Sdc4(7g) associate with Astrocytes/Ependym
Bcan	module Sdc4(7g) associate with Astrocytes/Ependym
Ptprz1	module Sdc4(7g) associate with Astrocytes/Ependym
Apoe	module Sdc4(7g) associate with Astrocytes/Ependym
Sdc4	module Sdc4(7g) associate with Astrocytes/Ependym
Cspg5	module Cdh5(23g) associate with Endothelial/Mural
Ncam1	module Cdh5(23g) associate with Endothelial/Mural
Ncan	module Cdh5(23g) associate with Endothelial/Mural
Ptn	module Cdh5(23g) associate with Endothelial/Mural
Bcan	module Cdh5(23g) associate with Endothelial/Mural
Ptprz1	module Cdh5(23g) associate with Endothelial/Mural
Apoe	module Cdh5(23g) associate with Endothelial/Mural
Sdc4	module Cdh5(23g) associate with Endothelial/Mural
Atp1b2	module Slc32a1(4g) associate with Interneurons
Adcyap1r1	module Slc32a1(4g) associate with Interneurons
Ntrk2	module Slc32a1(4g) associate with Interneurons
Rgs10	module Slc32a1(4g) associate with Interneurons
Clu	module Slc32a1(4g) associate with Interneurons
Grm3	module Slc32a1(4g) associate with Interneurons
Hsp90aa1	module Slc32a1(4g) associate with Interneurons
Spry2	module Slc32a1(4g) associate with Interneurons
Gnao1	module Slc32a1(4g) associate with Interneurons
P2ry12	module Slc32a1(4g) associate with Interneurons
Apln	module Slc32a1(4g) associate with Interneurons
Vegfa	module Slc32a1(4g) associate with Interneurons
S1pr1	module Slc32a1(4g) associate with Interneurons
Tril	module Slc32a1(4g) associate with Interneurons
F3	module Slc32a1(4g) associate with Interneurons
Fgfr3	module Slc32a1(4g) associate with Interneurons
Atp1a2	module Slc32a1(4g) associate with Interneurons
Ezr	module Slc32a1(4g) associate with Interneurons
Serpine2	module Slc32a1(4g) associate with Interneurons
Fzd2	module Slc32a1(4g) associate with Interneurons
Arhgap5	module Slc32a1(4g) associate with Interneurons
Src	module Slc32a1(4g) associate with Interneurons
Akt2	module Slc32a1(4g) associate with Interneurons
Arhgef12	module Slc32a1(4g) associate with Interneurons
Ptplad1	module Slc32a1(4g) associate with Interneurons
Plxnb1	module Slc32a1(4g) associate with Interneurons
Atp1b2	module Gad1(10g) associate with Interneurons
Adcyap1r1	module Gad1(10g) associate with Interneurons
Ntrk2	module Gad1(10g) associate with Interneurons
Clu	module Gad1(10g) associate with Interneurons
Hsp90aa1	module Gad1(10g) associate with Interneurons
Spry2	module Gad1(10g) associate with Interneurons
Gnao1	module Gad1(10g) associate with Interneurons
Vegfa	module Gad1(10g) associate with Interneurons
Tril	module Gad1(10g) associate with Interneurons
F3	module Gad1(10g) associate with Interneurons
Fgfr3	module Gad1(10g) associate with Interneurons
Atp1a2	module Gad1(10g) associate with Interneurons
Ezr	module Gad1(10g) associate with Interneurons
Serpine2	module Gad1(10g) associate with Interneurons
Fzd2	module Gad1(10g) associate with Interneurons
Arhgap5	module Gad1(10g) associate with Interneurons
Src	module Gad1(10g) associate with Interneurons
Akt2	module Gad1(10g) associate with Interneurons
Arhgef12	module Gad1(10g) associate with Interneurons
Ptplad1	module Gad1(10g) associate with Interneurons
Plxnb1	module Gad1(10g) associate with Interneurons
Gstm5	module Gad1(13g) associate with Interneurons
Prdx2	module Gad1(13g) associate with Interneurons
Prdx6	module Gad1(13g) associate with Interneurons
Sepp1	module Gad1(13g) associate with Interneurons
Gstm1	module Gad1(13g) associate with Interneurons
Gpx1	module Gad1(13g) associate with Interneurons
Atp1b2	module Gad1(11g) associate with Interneurons
Rgs10	module Gad1(11g) associate with Interneurons
Clu	module Gad1(11g) associate with Interneurons
Grm3	module Gad1(11g) associate with Interneurons
Hsp90aa1	module Gad1(11g) associate with Interneurons
Spry2	module Gad1(11g) associate with Interneurons
Gnao1	module Gad1(11g) associate with Interneurons
P2ry12	module Gad1(11g) associate with Interneurons
Apln	module Gad1(11g) associate with Interneurons
Vegfa	module Gad1(11g) associate with Interneurons
S1pr1	module Gad1(11g) associate with Interneurons
Tril	module Gad1(11g) associate with Interneurons
Fgfr3	module Gad1(11g) associate with Interneurons
Atp1a2	module Gad1(11g) associate with Interneurons
Ezr	module Gad1(11g) associate with Interneurons
Fzd2	module Gad1(11g) associate with Interneurons
Arhgap5	module Gad1(11g) associate with Interneurons
Src	module Gad1(11g) associate with Interneurons
Akt2	module Gad1(11g) associate with Interneurons
Arhgef12	module Gad1(11g) associate with Interneurons
Ptplad1	module Gad1(11g) associate with Interneurons
Plxnb1	module Gad1(11g) associate with Interneurons
Slc6a1	module Hpgd(3g) associate with Microglia
Slc1a2	module Hpgd(3g) associate with Microglia
Kcnj10	module Hpgd(3g) associate with Microglia
Slc1a3	module Hpgd(3g) associate with Microglia
Aqp4	module Hpgd(3g) associate with Microglia
Fabp7	module Hpgd(3g) associate with Microglia
Kcnk1	module Hpgd(3g) associate with Microglia
Ctnnb1	module Cers2(9g) associate with Oligodendrocyte
Insr	module Cers2(9g) associate with Oligodendrocyte
Hspb1	module Cers2(9g) associate with Oligodendrocyte
Cxcl12	module Cers2(9g) associate with Oligodendrocyte
Iqgap1	module Cers2(9g) associate with Oligodendrocyte
Flt1	module Cers2(9g) associate with Oligodendrocyte
Kitl	module Cers2(9g) associate with Oligodendrocyte
Prom1	module Cers2(9g) associate with Oligodendrocyte
Slc2a1	module Cers2(9g) associate with Oligodendrocyte
Ptprb	module Cers2(9g) associate with Oligodendrocyte
Cdh5	module Cers2(9g) associate with Oligodendrocyte
Epas1	module Cers2(9g) associate with Oligodendrocyte
Sox17	module Cers2(9g) associate with Oligodendrocyte
Tek	module Cers2(9g) associate with Oligodendrocyte
Cav1	module Cers2(9g) associate with Oligodendrocyte
Nos3	module Cers2(9g) associate with Oligodendrocyte
Klf2	module Cers2(9g) associate with Oligodendrocyte
Edn1	module Cers2(9g) associate with Oligodendrocyte
Klf4	module Cers2(9g) associate with Oligodendrocyte
Pecam1	module Cers2(9g) associate with Oligodendrocyte
Nostrin	module Cers2(9g) associate with Oligodendrocyte
Kdr	module Cers2(9g) associate with Oligodendrocyte
Ets1	module Cers2(9g) associate with Oligodendrocyte
Acta2	module Cers2(9g) associate with Oligodendrocyte
Igf1r	module Cers2(9g) associate with Oligodendrocyte
Ptprm	module Plp1(3g) associate with Oligodendrocyte
Egfl7	module Plp1(3g) associate with Oligodendrocyte
Ctnnb1	module Plp1(3g) associate with Oligodendrocyte
Rgs2	module Plp1(3g) associate with Oligodendrocyte
Insr	module Plp1(3g) associate with Oligodendrocyte
Cd9	module Plp1(3g) associate with Oligodendrocyte
Ptn	module Plp1(3g) associate with Oligodendrocyte
P2ry12	module Plp1(3g) associate with Oligodendrocyte
Robo4	module Plp1(3g) associate with Oligodendrocyte
Ocln	module Plp1(3g) associate with Oligodendrocyte
Cxcl12	module Plp1(3g) associate with Oligodendrocyte
Tjp1	module Plp1(3g) associate with Oligodendrocyte
Iqgap1	module Plp1(3g) associate with Oligodendrocyte
Flt1	module Plp1(3g) associate with Oligodendrocyte
Kitl	module Plp1(3g) associate with Oligodendrocyte
Sox18	module Plp1(3g) associate with Oligodendrocyte
Fzd6	module Plp1(3g) associate with Oligodendrocyte
Prom1	module Plp1(3g) associate with Oligodendrocyte
Cgnl1	module Plp1(3g) associate with Oligodendrocyte
Slc2a1	module Plp1(3g) associate with Oligodendrocyte
Ptprb	module Plp1(3g) associate with Oligodendrocyte
Cdh5	module Plp1(3g) associate with Oligodendrocyte
Epas1	module Plp1(3g) associate with Oligodendrocyte
Sox17	module Plp1(3g) associate with Oligodendrocyte
Tek	module Plp1(3g) associate with Oligodendrocyte
Edn3	module Plp1(3g) associate with Oligodendrocyte
Esam	module Plp1(3g) associate with Oligodendrocyte
Klf2	module Plp1(3g) associate with Oligodendrocyte
Edn1	module Plp1(3g) associate with Oligodendrocyte
Klf4	module Plp1(3g) associate with Oligodendrocyte
Kdr	module Plp1(3g) associate with Oligodendrocyte
Slc7a5	module Plp1(3g) associate with Oligodendrocyte
Igfbp7	module Plp1(3g) associate with Oligodendrocyte
Wwtr1	module Plp1(3g) associate with Oligodendrocyte
Ets1	module Plp1(3g) associate with Oligodendrocyte
Cldn5	module Plp1(3g) associate with Oligodendrocyte
Tmem204	module Plp1(3g) associate with Oligodendrocyte
Nampt	module Plp1(3g) associate with Oligodendrocyte
Ece1	module Plp1(3g) associate with Oligodendrocyte
Igf1r	module Plp1(3g) associate with Oligodendrocyte
Ptprm	module Plp1(4g) associate with Oligodendrocyte
Egfl7	module Plp1(4g) associate with Oligodendrocyte
Ctnnb1	module Plp1(4g) associate with Oligodendrocyte
Ptn	module Plp1(4g) associate with Oligodendrocyte
Robo4	module Plp1(4g) associate with Oligodendrocyte
Ocln	module Plp1(4g) associate with Oligodendrocyte
Iqgap1	module Plp1(4g) associate with Oligodendrocyte
Flt1	module Plp1(4g) associate with Oligodendrocyte
Sox18	module Plp1(4g) associate with Oligodendrocyte
Fzd6	module Plp1(4g) associate with Oligodendrocyte
Prom1	module Plp1(4g) associate with Oligodendrocyte
Ptprb	module Plp1(4g) associate with Oligodendrocyte
Cdh5	module Plp1(4g) associate with Oligodendrocyte
Sox17	module Plp1(4g) associate with Oligodendrocyte
Tek	module Plp1(4g) associate with Oligodendrocyte
Esam	module Plp1(4g) associate with Oligodendrocyte
Klf2	module Plp1(4g) associate with Oligodendrocyte
Klf4	module Plp1(4g) associate with Oligodendrocyte
Pecam1	module Plp1(4g) associate with Oligodendrocyte
Kdr	module Plp1(4g) associate with Oligodendrocyte
Ets1	module Plp1(4g) associate with Oligodendrocyte
Cldn5	module Plp1(4g) associate with Oligodendrocyte
Tmem204	module Plp1(4g) associate with Oligodendrocyte
Slc7a1	module Myo6(3g) associate with Oligodendrocyte
Ptprm	module Myo6(3g) associate with Oligodendrocyte
Ctnnb1	module Myo6(3g) associate with Oligodendrocyte
Ptn	module Myo6(3g) associate with Oligodendrocyte
Cyr61	module Myo6(3g) associate with Oligodendrocyte
Iqgap1	module Myo6(3g) associate with Oligodendrocyte
Flt1	module Myo6(3g) associate with Oligodendrocyte
Fzd6	module Myo6(3g) associate with Oligodendrocyte
Prom1	module Myo6(3g) associate with Oligodendrocyte
Ptprb	module Myo6(3g) associate with Oligodendrocyte
Eng	module Myo6(3g) associate with Oligodendrocyte
Cdh5	module Myo6(3g) associate with Oligodendrocyte
Epas1	module Myo6(3g) associate with Oligodendrocyte
Sox17	module Myo6(3g) associate with Oligodendrocyte
Tek	module Myo6(3g) associate with Oligodendrocyte
Cav2	module Myo6(3g) associate with Oligodendrocyte
Cav1	module Myo6(3g) associate with Oligodendrocyte
Acvrl1	module Myo6(3g) associate with Oligodendrocyte
Nos3	module Myo6(3g) associate with Oligodendrocyte
Sdpr	module Myo6(3g) associate with Oligodendrocyte
Klf2	module Myo6(3g) associate with Oligodendrocyte
Klf4	module Myo6(3g) associate with Oligodendrocyte
Pecam1	module Myo6(3g) associate with Oligodendrocyte
Nostrin	module Myo6(3g) associate with Oligodendrocyte
Kdr	module Myo6(3g) associate with Oligodendrocyte
Ets1	module Myo6(3g) associate with Oligodendrocyte
Tmem204	module Myo6(3g) associate with Oligodendrocyte
Emp2	module Myo6(3g) associate with Oligodendrocyte
Bmpr2	module Myo6(3g) associate with Oligodendrocyte
Ptprm	module Gatm(3g) associate with Oligodendrocyte
Egfl7	module Gatm(3g) associate with Oligodendrocyte
Ctnnb1	module Gatm(3g) associate with Oligodendrocyte
Cd9	module Gatm(3g) associate with Oligodendrocyte
Ptn	module Gatm(3g) associate with Oligodendrocyte
P2ry12	module Gatm(3g) associate with Oligodendrocyte
Robo4	module Gatm(3g) associate with Oligodendrocyte
Ocln	module Gatm(3g) associate with Oligodendrocyte
Hspb1	module Gatm(3g) associate with Oligodendrocyte
Cxcl12	module Gatm(3g) associate with Oligodendrocyte
Iqgap1	module Gatm(3g) associate with Oligodendrocyte
Flt1	module Gatm(3g) associate with Oligodendrocyte
Sox18	module Gatm(3g) associate with Oligodendrocyte
Fzd6	module Gatm(3g) associate with Oligodendrocyte
Prom1	module Gatm(3g) associate with Oligodendrocyte
Ptprb	module Gatm(3g) associate with Oligodendrocyte
Cdh5	module Gatm(3g) associate with Oligodendrocyte
Epas1	module Gatm(3g) associate with Oligodendrocyte
Sox17	module Gatm(3g) associate with Oligodendrocyte
Tek	module Gatm(3g) associate with Oligodendrocyte
Esam	module Gatm(3g) associate with Oligodendrocyte
Klf2	module Gatm(3g) associate with Oligodendrocyte
Klf4	module Gatm(3g) associate with Oligodendrocyte
Pecam1	module Gatm(3g) associate with Oligodendrocyte
Kdr	module Gatm(3g) associate with Oligodendrocyte
Ets1	module Gatm(3g) associate with Oligodendrocyte
Cldn5	module Gatm(3g) associate with Oligodendrocyte
Tmem204	module Gatm(3g) associate with Oligodendrocyte
Nampt	module Gatm(3g) associate with Oligodendrocyte
Slc7a1	module Pla2g16(4g) associate with Oligodendrocyte
Ptprm	module Pla2g16(4g) associate with Oligodendrocyte
Egfl7	module Pla2g16(4g) associate with Oligodendrocyte
Ctnnb1	module Pla2g16(4g) associate with Oligodendrocyte
Ptn	module Pla2g16(4g) associate with Oligodendrocyte
Cyr61	module Pla2g16(4g) associate with Oligodendrocyte
Robo4	module Pla2g16(4g) associate with Oligodendrocyte
Ocln	module Pla2g16(4g) associate with Oligodendrocyte
Hspb1	module Pla2g16(4g) associate with Oligodendrocyte
Tjp1	module Pla2g16(4g) associate with Oligodendrocyte
Iqgap1	module Pla2g16(4g) associate with Oligodendrocyte
Flt1	module Pla2g16(4g) associate with Oligodendrocyte
Kitl	module Pla2g16(4g) associate with Oligodendrocyte
Sox18	module Pla2g16(4g) associate with Oligodendrocyte
Fzd6	module Pla2g16(4g) associate with Oligodendrocyte
Prom1	module Pla2g16(4g) associate with Oligodendrocyte
Cgnl1	module Pla2g16(4g) associate with Oligodendrocyte
Ptprb	module Pla2g16(4g) associate with Oligodendrocyte
Eng	module Pla2g16(4g) associate with Oligodendrocyte
Cdh5	module Pla2g16(4g) associate with Oligodendrocyte
Epas1	module Pla2g16(4g) associate with Oligodendrocyte
Sox17	module Pla2g16(4g) associate with Oligodendrocyte
Tek	module Pla2g16(4g) associate with Oligodendrocyte
Cav2	module Pla2g16(4g) associate with Oligodendrocyte
Cav1	module Pla2g16(4g) associate with Oligodendrocyte
Acvrl1	module Pla2g16(4g) associate with Oligodendrocyte
Nos3	module Pla2g16(4g) associate with Oligodendrocyte
Esam	module Pla2g16(4g) associate with Oligodendrocyte
Sdpr	module Pla2g16(4g) associate with Oligodendrocyte
Klf2	module Pla2g16(4g) associate with Oligodendrocyte
Klf4	module Pla2g16(4g) associate with Oligodendrocyte
Pecam1	module Pla2g16(4g) associate with Oligodendrocyte
Nostrin	module Pla2g16(4g) associate with Oligodendrocyte
Kdr	module Pla2g16(4g) associate with Oligodendrocyte
Wwtr1	module Pla2g16(4g) associate with Oligodendrocyte
Ets1	module Pla2g16(4g) associate with Oligodendrocyte
Cldn5	module Pla2g16(4g) associate with Oligodendrocyte
Tmem204	module Pla2g16(4g) associate with Oligodendrocyte
Emp2	module Pla2g16(4g) associate with Oligodendrocyte
Bmpr2	module Pla2g16(4g) associate with Oligodendrocyte
Ptprm	module Phgdh(3g) associate with Oligodendrocyte
Egfl7	module Phgdh(3g) associate with Oligodendrocyte
Ctnnb1	module Phgdh(3g) associate with Oligodendrocyte
Cd9	module Phgdh(3g) associate with Oligodendrocyte
Ptn	module Phgdh(3g) associate with Oligodendrocyte
P2ry12	module Phgdh(3g) associate with Oligodendrocyte
Robo4	module Phgdh(3g) associate with Oligodendrocyte
Ocln	module Phgdh(3g) associate with Oligodendrocyte
Hspb1	module Phgdh(3g) associate with Oligodendrocyte
Cxcl12	module Phgdh(3g) associate with Oligodendrocyte
Iqgap1	module Phgdh(3g) associate with Oligodendrocyte
Flt1	module Phgdh(3g) associate with Oligodendrocyte
Sox18	module Phgdh(3g) associate with Oligodendrocyte
Fzd6	module Phgdh(3g) associate with Oligodendrocyte
Prom1	module Phgdh(3g) associate with Oligodendrocyte
Ptprb	module Phgdh(3g) associate with Oligodendrocyte
Cdh5	module Phgdh(3g) associate with Oligodendrocyte
Sox17	module Phgdh(3g) associate with Oligodendrocyte
Tek	module Phgdh(3g) associate with Oligodendrocyte
Esam	module Phgdh(3g) associate with Oligodendrocyte
Klf2	module Phgdh(3g) associate with Oligodendrocyte
Klf4	module Phgdh(3g) associate with Oligodendrocyte
Pecam1	module Phgdh(3g) associate with Oligodendrocyte
Kdr	module Phgdh(3g) associate with Oligodendrocyte
Ets1	module Phgdh(3g) associate with Oligodendrocyte
Cldn5	module Phgdh(3g) associate with Oligodendrocyte
Tmem204	module Phgdh(3g) associate with Oligodendrocyte
Nampt	module Phgdh(3g) associate with Oligodendrocyte
Ctnnb1	module Elovl5(4g) associate with Oligodendrocyte
Cyr61	module Elovl5(4g) associate with Oligodendrocyte
Hspb1	module Elovl5(4g) associate with Oligodendrocyte
Iqgap1	module Elovl5(4g) associate with Oligodendrocyte
Flt1	module Elovl5(4g) associate with Oligodendrocyte
Kitl	module Elovl5(4g) associate with Oligodendrocyte
Prom1	module Elovl5(4g) associate with Oligodendrocyte
Ptprb	module Elovl5(4g) associate with Oligodendrocyte
Cdh5	module Elovl5(4g) associate with Oligodendrocyte
Epas1	module Elovl5(4g) associate with Oligodendrocyte
Sox17	module Elovl5(4g) associate with Oligodendrocyte
Tek	module Elovl5(4g) associate with Oligodendrocyte
Cav1	module Elovl5(4g) associate with Oligodendrocyte
Nos3	module Elovl5(4g) associate with Oligodendrocyte
Klf2	module Elovl5(4g) associate with Oligodendrocyte
Klf4	module Elovl5(4g) associate with Oligodendrocyte
Pecam1	module Elovl5(4g) associate with Oligodendrocyte
Nostrin	module Elovl5(4g) associate with Oligodendrocyte
Kdr	module Elovl5(4g) associate with Oligodendrocyte
Ets1	module Elovl5(4g) associate with Oligodendrocyte
Acta2	module Elovl5(4g) associate with Oligodendrocyte
Ctnnb1	module Slc40a1(4g) associate with Oligodendrocyte
Cyr61	module Slc40a1(4g) associate with Oligodendrocyte
Hspb1	module Slc40a1(4g) associate with Oligodendrocyte
Cxcl12	module Slc40a1(4g) associate with Oligodendrocyte
Iqgap1	module Slc40a1(4g) associate with Oligodendrocyte
Flt1	module Slc40a1(4g) associate with Oligodendrocyte
Kitl	module Slc40a1(4g) associate with Oligodendrocyte
Prom1	module Slc40a1(4g) associate with Oligodendrocyte
Ptprb	module Slc40a1(4g) associate with Oligodendrocyte
Cdh5	module Slc40a1(4g) associate with Oligodendrocyte
Epas1	module Slc40a1(4g) associate with Oligodendrocyte
Sox17	module Slc40a1(4g) associate with Oligodendrocyte
Tek	module Slc40a1(4g) associate with Oligodendrocyte
Cav1	module Slc40a1(4g) associate with Oligodendrocyte
Nos3	module Slc40a1(4g) associate with Oligodendrocyte
Klf2	module Slc40a1(4g) associate with Oligodendrocyte
Edn1	module Slc40a1(4g) associate with Oligodendrocyte
Klf4	module Slc40a1(4g) associate with Oligodendrocyte
Pecam1	module Slc40a1(4g) associate with Oligodendrocyte
Nostrin	module Slc40a1(4g) associate with Oligodendrocyte
Kdr	module Slc40a1(4g) associate with Oligodendrocyte
Ets1	module Slc40a1(4g) associate with Oligodendrocyte
Acta2	module Slc40a1(4g) associate with Oligodendrocyte
Nampt	module Slc40a1(4g) associate with Oligodendrocyte
Emcn	module Sc4mol(9g) associate with Oligodendrocyte
Gpr116	module Sc4mol(9g) associate with Oligodendrocyte
Mmrn2	module Sc4mol(9g) associate with Oligodendrocyte
Eltd1	module Sc4mol(9g) associate with Oligodendrocyte
Egfl7	module Gria1(3g) associate with Pyramidal CA1
Robo4	module Gria1(3g) associate with Pyramidal CA1
Ocln	module Gria1(3g) associate with Pyramidal CA1
Tjp1	module Gria1(3g) associate with Pyramidal CA1
Sox18	module Gria1(3g) associate with Pyramidal CA1
Cgnl1	module Gria1(3g) associate with Pyramidal CA1
Esam	module Gria1(3g) associate with Pyramidal CA1
Wwtr1	module Gria1(3g) associate with Pyramidal CA1
Cldn5	module Gria1(3g) associate with Pyramidal CA1
Egfl7	module Chn1(6g) associate with Pyramidal CA1
Robo4	module Chn1(6g) associate with Pyramidal CA1
Sox18	module Chn1(6g) associate with Pyramidal CA1
Rgs2	module Fkbp1a(3g) associate with Pyramidal CA1
Insr	module Fkbp1a(3g) associate with Pyramidal CA1
Kitl	module Fkbp1a(3g) associate with Pyramidal CA1
Slc2a1	module Fkbp1a(3g) associate with Pyramidal CA1
Epas1	module Fkbp1a(3g) associate with Pyramidal CA1
Edn3	module Fkbp1a(3g) associate with Pyramidal CA1
Edn1	module Fkbp1a(3g) associate with Pyramidal CA1
Slc7a5	module Fkbp1a(3g) associate with Pyramidal CA1
Igfbp7	module Fkbp1a(3g) associate with Pyramidal CA1
Ece1	module Fkbp1a(3g) associate with Pyramidal CA1
Igf1r	module Fkbp1a(3g) associate with Pyramidal CA1
Sparcl1	module Ppp3ca(4g) associate with Pyramidal SS
Fstl1	module Ppp3ca(4g) associate with Pyramidal SS
Itgb1	module Ppp3ca(4g) associate with Pyramidal SS
Cd9	module Ppp3ca(4g) associate with Pyramidal SS
Fermt2	module Ppp3ca(4g) associate with Pyramidal SS
Vtn	module Ppp3ca(4g) associate with Pyramidal SS
Sparc	module Ppp3ca(4g) associate with Pyramidal SS
Utrn	module Ppp3ca(4g) associate with Pyramidal SS
Col4a1	module Ppp3ca(4g) associate with Pyramidal SS
Lama5	module Ppp3ca(4g) associate with Pyramidal SS
Lamb2	module Ppp3ca(4g) associate with Pyramidal SS
Bgn	module Ppp3ca(4g) associate with Pyramidal SS
Col1a2	module Ppp3ca(4g) associate with Pyramidal SS
Cspg4	module Ppp3ca(4g) associate with Pyramidal SS
Itga7	module Ppp3ca(4g) associate with Pyramidal SS
Sdc2	module Ppp3ca(4g) associate with Pyramidal SS
Agrn	module Ppp3ca(4g) associate with Pyramidal SS
Slc32a1	module Grm5(12g) associate with Pyramidal SS
Abat	module Grm5(12g) associate with Pyramidal SS
Gad1	module Grm5(12g) associate with Pyramidal SS
Gad2	module Grm5(12g) associate with Pyramidal SS
Dlx1	module Fkbp1a(5g) associate with Pyramidal SS
Abat	module Fkbp1a(5g) associate with Pyramidal SS
Ntrk2	module Fkbp1a(5g) associate with Pyramidal SS
Slc6a1	module Fkbp1a(5g) associate with Pyramidal SS
Gad1	module Fkbp1a(5g) associate with Pyramidal SS
Gad2	module Fkbp1a(5g) associate with Pyramidal SS
Reln	module Fkbp1a(5g) associate with Pyramidal SS
Calb1	module Fkbp1a(5g) associate with Pyramidal SS
Chl1	module Fkbp1a(5g) associate with Pyramidal SS
Grm5	module Fkbp1a(5g) associate with Pyramidal SS

## Sheet: Figure 6B
Gene list in the module from Figure 6B
gene	module
S100b	module S100b(5g) associate with Myelinating like cells type1
S100a1	module S100b(5g) associate with Myelinating like cells type1
Anxa5	module S100b(5g) associate with Myelinating like cells type1
Mapt	module S100b(5g) associate with Myelinating like cells type1
Bin1	module S100b(5g) associate with Myelinating like cells type1
S100b	module S100b(5g) associate with Myelinating like cells type2
Serpinb1a	module S100b(5g) associate with Myelinating like cells type2
S100a1	module S100b(5g) associate with Myelinating like cells type2
Anxa5	module S100b(5g) associate with Myelinating like cells type2
Timm17a	module S100b(5g) associate with Myelinating like cells type2
S100b	module Anxa5(3g) associate with Pre-myelinating like cells
Anxa5	module Anxa5(3g) associate with Pre-myelinating like cells
S100a11	module Anxa5(3g) associate with Pre-myelinating like cells
Thy1	module Anxa5(3g) associate with Post-myeliation like cells
S100b	module Anxa5(3g) associate with Post-myeliation like cells
Anxa5	module Anxa5(3g) associate with Post-myeliation like cells
Srrm2	module Rbm25(10g) associate with Postmitotic cellular state
Luc7l3	module Rbm25(10g) associate with Postmitotic cellular state
Srpk2	module Rbm25(10g) associate with Postmitotic cellular state
Zfc3h1	module Rbm25(10g) associate with Postmitotic cellular state
Rbm25	module Rbm25(10g) associate with Postmitotic cellular state
Acin1	module Rbm25(10g) associate with Postmitotic cellular state
Srsf11	module Rbm25(10g) associate with Postmitotic cellular state
Sfrs18	module Rbm25(10g) associate with Postmitotic cellular state
Srrm1	module Rbm25(10g) associate with Postmitotic cellular state
Luc7l2	module Rbm25(10g) associate with Postmitotic cellular state
Srrm2	module Rbm25(8g) associate with SS cortex distinc cells
Luc7l3	module Rbm25(8g) associate with SS cortex distinc cells
Zfc3h1	module Rbm25(8g) associate with SS cortex distinc cells
Rbm25	module Rbm25(8g) associate with SS cortex distinc cells
Srsf11	module Rbm25(8g) associate with SS cortex distinc cells
Sfrs18	module Rbm25(8g) associate with SS cortex distinc cells
Srrm1	module Rbm25(8g) associate with SS cortex distinc cells
Luc7l2	module Rbm25(8g) associate with SS cortex distinc cells
Luc7l3	module Rbm25(5g) associate with Vascular cells
Rbm25	module Rbm25(5g) associate with Vascular cells
Srsf11	module Rbm25(5g) associate with Vascular cells
Sfrs18	module Rbm25(5g) associate with Vascular cells
Luc7l2	module Rbm25(5g) associate with Vascular cells
Cpox	module Sox10(7g) associate with Oligodendrocytes progenitor cells
Olig2	module Sox10(7g) associate with Oligodendrocytes progenitor cells
Myrf	module Sox10(7g) associate with Oligodendrocytes progenitor cells
Sox10	module Sox10(7g) associate with Oligodendrocytes progenitor cells
Sox8	module Sox10(7g) associate with Oligodendrocytes progenitor cells
Olig1	module Sox10(7g) associate with Oligodendrocytes progenitor cells
Gjb1	module Sox10(7g) associate with Oligodendrocytes progenitor cells
Cpox	module Sox10(5g) associate with Inflammatory oligodendrocyte
Myrf	module Sox10(5g) associate with Inflammatory oligodendrocyte
Sox10	module Sox10(5g) associate with Inflammatory oligodendrocyte
Olig1	module Sox10(5g) associate with Inflammatory oligodendrocyte
Gjb1	module Sox10(5g) associate with Inflammatory oligodendrocyte
Sox10	module Sox10(3g) associate with Immauture
Olig1	module Sox10(3g) associate with Immauture
Gjb1	module Sox10(3g) associate with Immauture
Dpysl2	Dpysl2(4g)
Mical2	Dpysl2(4g)
Cdk5r1	Dpysl2(4g)
Mical3	Dpysl2(4g)
Ap2m1	Bin1(5g)
Rab5a	Bin1(5g)
Bin1	Bin1(5g)
Picalm	Bin1(5g)
Lamp1	Bin1(5g)
Eif4g2	Ddx3x(5g)
Vapa	Ddx3x(5g)
Ptges3	Ddx3x(5g)
Eif5	Ddx3x(5g)
Ddx3x	Ddx3x(5g)
Dpysl2	Dpysl2(3g)
Map1b	Dpysl2(3g)
Mical3	Dpysl2(3g)
Myrf	Sox10(3g)
Sox10	Sox10(3g)
Gjb1	Sox10(3g)
Myrf	Sox10(4g)
Sox10	Sox10(4g)
Gjb1	Sox10(4g)
Tyro3	Sox10(4g)
Vapa	Vapa(3g)
Ptges3	Vapa(3g)
Ddx3x	Vapa(3g)
Dnm1l	Synj1(12g)
Cltc	Synj1(12g)
Myl12b	Synj1(12g)
Mef2c	Synj1(12g)
Sh3gl2	Synj1(12g)
Synj1	Synj1(12g)
Snap91	Synj1(12g)
Dnm1	Synj1(12g)
Ppp3cb	Synj1(12g)
Ppp3ca	Synj1(12g)
Ppp3r1	Synj1(12g)
Ppp1r12a	Synj1(12g)
Gad1	Dlg4(10g)
Slc1a2	Dlg4(10g)
Nrn1	Dlg4(10g)
Dlg4	Dlg4(10g)
Map1b	Dlg4(10g)
Olfm1	Dlg4(10g)
Gria2	Dlg4(10g)
Grin2b	Dlg4(10g)
Dlgap1	Dlg4(10g)
Grm5	Dlg4(10g)
Scg2	Chgb(5g)
Chgb	Chgb(5g)
Pcsk2	Chgb(5g)
Scg5	Chgb(5g)
Cpe	Chgb(5g)
Ntrk2	Grin1(24g)
Mef2c	Grin1(24g)
Ctnnd2	Grin1(24g)
Kcnma1	Grin1(24g)
Dnm1	Grin1(24g)
Camk2b	Grin1(24g)
Gabrg2	Grin1(24g)
Plcb1	Grin1(24g)
Olfm1	Grin1(24g)
Ppp3ca	Grin1(24g)
Gria1	Grin1(24g)
Grin1	Grin1(24g)
Gria2	Grin1(24g)
Grin2b	Grin1(24g)
Kif5b	Grin1(24g)
Camk2a	Grin1(24g)
Kif5c	Grin1(24g)
Prkcb	Grin1(24g)
Itpr1	Grin1(24g)
Gria3	Grin1(24g)
Cabin1	Grin1(24g)
Ppp1r12a	Grin1(24g)
Mapt	Grin1(24g)
Akap9	Grin1(24g)
Klc1	Dlg4(17g)
Gad1	Dlg4(17g)
Slc1a2	Dlg4(17g)
Kifap3	Dlg4(17g)
Kcnj4	Dlg4(17g)
Nrn1	Dlg4(17g)
Dlg4	Dlg4(17g)
Map1a	Dlg4(17g)
Map1b	Dlg4(17g)
Olfm1	Dlg4(17g)
Gria2	Dlg4(17g)
Grin2b	Dlg4(17g)
Dlgap1	Dlg4(17g)
Grm5	Dlg4(17g)
Kif5c	Dlg4(17g)
Scn8a	Dlg4(17g)
Slc1a3	Dlg4(17g)
Klc1	Dlg4(16g)
Gad1	Dlg4(16g)
Slc1a2	Dlg4(16g)
Kifap3	Dlg4(16g)
Kcnj4	Dlg4(16g)
Nrn1	Dlg4(16g)
Dlg4	Dlg4(16g)
Map1a	Dlg4(16g)
Map1b	Dlg4(16g)
Olfm1	Dlg4(16g)
Gria2	Dlg4(16g)
Grin2b	Dlg4(16g)
Dlgap1	Dlg4(16g)
Grm5	Dlg4(16g)
Kif5c	Dlg4(16g)
Slc1a3	Dlg4(16g)
Gad1	Dlg4(14g)
Slc1a2	Dlg4(14g)
Kcnj4	Dlg4(14g)
Nrn1	Dlg4(14g)
Dlg4	Dlg4(14g)
Map1a	Dlg4(14g)
Map1b	Dlg4(14g)
Olfm1	Dlg4(14g)
Gria2	Dlg4(14g)
Grin2b	Dlg4(14g)
Dlgap1	Dlg4(14g)
Grm5	Dlg4(14g)
Scn8a	Dlg4(14g)
Slc1a3	Dlg4(14g)
Chgb	Scg5(3g)
Pcsk2	Scg5(3g)
Scg5	Scg5(3g)
Ngef	Ngef(6g)
Chn1	Ngef(6g)
Epha4	Ngef(6g)
Arf3	Ngef(6g)
Kalrn	Ngef(6g)
Arhgap32	Ngef(6g)
Klc1	Dlg4(15g)
Gad1	Dlg4(15g)
Slc1a2	Dlg4(15g)
Kifap3	Dlg4(15g)
Kcnj4	Dlg4(15g)
Nrn1	Dlg4(15g)
Dlg4	Dlg4(15g)
Map1a	Dlg4(15g)
Olfm1	Dlg4(15g)
Gria2	Dlg4(15g)
Grin2b	Dlg4(15g)
Dlgap1	Dlg4(15g)
Grm5	Dlg4(15g)
Kif5c	Dlg4(15g)
Slc1a3	Dlg4(15g)
Olfm1	Olfm1(5g)
Gria1	Olfm1(5g)
Gria2	Olfm1(5g)
Grin2c	Olfm1(5g)
Grik5	Olfm1(5g)
Gad1	Dlg4(12g)
Slc1a2	Dlg4(12g)
Kcnj4	Dlg4(12g)
Nrn1	Dlg4(12g)
Dlg4	Dlg4(12g)
Map1a	Dlg4(12g)
Olfm1	Dlg4(12g)
Gria2	Dlg4(12g)
Grin2b	Dlg4(12g)
Dlgap1	Dlg4(12g)
Grm5	Dlg4(12g)
Slc1a3	Dlg4(12g)
Gabarapl1	Gabarapl1(6g)
Gabrb2	Gabarapl1(6g)
Gabra1	Gabarapl1(6g)
Gabra4	Gabarapl1(6g)
Gabrg2	Gabarapl1(6g)
Gabrb3	Gabarapl1(6g)
Gnas	Gnai1(10g)
Npy	Gnai1(10g)
Atp1a1	Gnai1(10g)
Adcy1	Gnai1(10g)
Cacna1a	Gnai1(10g)
Cacna1e	Gnai1(10g)
Atp1b1	Gnai1(10g)
Gnai1	Gnai1(10g)
S1pr1	Gnai1(10g)
Atp1a2	Gnai1(10g)
Atp2b2	Ryr2(5g)
Ryr2	Ryr2(5g)
Lmo4	Ryr2(5g)
Ppp2r2b	Ryr2(5g)
Atp2a2	Ryr2(5g)
Nrxn3	Erc2(5g)
Nrxn1	Erc2(5g)
Nrxn2	Erc2(5g)
Apba2	Erc2(5g)
Erc2	Erc2(5g)
Atp1a1	Atp1a2(5g)
Cacna1a	Atp1a2(5g)
Cacna1e	Atp1a2(5g)
Atp1b1	Atp1a2(5g)
Atp1a2	Atp1a2(5g)
Elavl4	Elavl4(3g)
Celf4	Elavl4(3g)
Serpini1	Elavl4(3g)
Atp2b2	Slc8a2(4g)
Slc8a2	Slc8a2(4g)
Atp2c1	Slc8a2(4g)
Atp2b1	Slc8a2(4g)
Atp1a1	Atp1a1(3g)
Atp1b1	Atp1a1(3g)
Atp1a2	Atp1a1(3g)
Rab6b	Myl12b(3g)
Myl12b	Myl12b(3g)
Rab6a	Myl12b(3g)
2900011O08Rik	2900011O08Rik(3g)
Tmem59l	2900011O08Rik(3g)
Pja2	2900011O08Rik(3g)
Bex2	Ngfrap1(3g)
Ngfrap1	Ngfrap1(3g)
Wbp5	Ngfrap1(3g)
Arpc2	Arpc2(3g)
Baiap2	Arpc2(3g)
Cyfip2	Arpc2(3g)
Cmip	Itgb1(18g)
Fyn	Itgb1(18g)
Rras2	Itgb1(18g)
Parvb	Itgb1(18g)
Itgb1	Itgb1(18g)
Col9a3	Itgb1(18g)
Ctnnal1	Itgb1(18g)
Cnksr3	Itgb1(18g)
Tns3	Itgb1(18g)
Mcam	Itgb1(18g)
Sh3gl3	Itgb1(18g)
Fnbp1	Itgb1(18g)
Fermt2	Itgb1(18g)
Itgb4	Itgb1(18g)
Prom1	Itgb1(18g)
Fbxo2	Itgb1(18g)
Ablim2	Itgb1(18g)
Kirrel3	Itgb1(18g)
Fdps	Lss(9g)
Hmgcr	Lss(9g)
Hsd17b7	Lss(9g)
Mvd	Lss(9g)
Dhcr24	Lss(9g)
Tm7sf2	Lss(9g)
Lss	Lss(9g)
Pmvk	Lss(9g)
Nsdhl	Lss(9g)
Prkar1a	Gnb2(7g)
Gnb2	Gnb2(7g)
Arf1	Gnb2(7g)
Gng12	Gnb2(7g)
Arf4	Gnb2(7g)
Pabpc1	Gnb2(7g)
Rab18	Gnb2(7g)
Rnd2	Rras2(4g)
Rasal1	Rras2(4g)
Rras2	Rras2(4g)
Cnksr3	Rras2(4g)
Cmip	Fyn(12g)
Prnp	Fyn(12g)
Fyn	Fyn(12g)
Rras2	Fyn(12g)
Scrg1	Fyn(12g)
Ctnnal1	Fyn(12g)
Cnksr3	Fyn(12g)
Tns3	Fyn(12g)
Sh3gl3	Fyn(12g)
Fnbp1	Fyn(12g)
Ablim2	Fyn(12g)
Kirrel3	Fyn(12g)
Marcks	Apoe(3g)
Pltp	Apoe(3g)
Apoe	Apoe(3g)
Marcks	Apoe(4g)
Abca1	Apoe(4g)
Cd36	Apoe(4g)
Apoe	Apoe(4g)
Marcks	Apoe(5g)
Abca1	Apoe(5g)
Cd36	Apoe(5g)
Apoe	Apoe(5g)
Sdc4	Apoe(5g)
Marcks	Cd36(6g)
Rcan1	Cd36(6g)
Cd163	Cd36(6g)
Abca1	Cd36(6g)
Cd36	Cd36(6g)
Apoe	Cd36(6g)
Mgll	Mgll(5g)
Acsl6	Mgll(5g)
Acsl3	Mgll(5g)
Acsbg1	Mgll(5g)
Slc27a1	Mgll(5g)
Sema5a	Plxnb3(3g)
Sema4a	Plxnb3(3g)
Plxnb3	Plxnb3(3g)
Arpc5	Arpc5(3g)
Arpc1b	Arpc5(3g)
Arpc4	Arpc5(3g)
Acsl3	Acsl3(4g)
Scd1	Acsl3(4g)
Fasn	Acsl3(4g)
Hadhb	Acsl3(4g)
Parvb	Itgb1(8g)
Itgb1	Itgb1(8g)
Col9a3	Itgb1(8g)
Mcam	Itgb1(8g)
Fermt2	Itgb1(8g)
Itgb4	Itgb1(8g)
Prom1	Itgb1(8g)
Fbxo2	Itgb1(8g)
Ptprs	Agrn(3g)
Bcan	Agrn(3g)
Agrn	Agrn(3g)
Magt1	Magt1(3g)
Tmed10	Magt1(3g)
Dad1	Magt1(3g)
Serpinb1a	Serpinb1a(4g)
Anxa5	Serpinb1a(4g)
Timm17a	Serpinb1a(4g)
Dnajc19	Serpinb1a(4g)
Sorbs1	Myh11(13g)
Myl12b	Myh11(13g)
Pls3	Myh11(13g)
Myh9	Myh11(13g)
Tpm1	Myh11(13g)
Myl12a	Myh11(13g)
Cald1	Myh11(13g)
Myh11	Myh11(13g)
Myl9	Myh11(13g)
Tagln	Myh11(13g)
Tpm2	Myh11(13g)
Mylk	Myh11(13g)
Myl6	Myh11(13g)
Spock3	Sparc(3g)
Spock1	Sparc(3g)
Sparc	Sparc(3g)
Rgs4	Anxa1(5g)
Anxa3	Anxa1(5g)
Anxa1	Anxa1(5g)
Gnai2	Anxa1(5g)
Rapgef4	Anxa1(5g)
Slco2b1	Slc22a8(5g)
Slc22a8	Slc22a8(5g)
Slco1a4	Slc22a8(5g)
Slco1c1	Slc22a8(5g)
Abcb1a	Slc22a8(5g)
Slc22a8	Slc22a8(4g)
Slco1a4	Slc22a8(4g)
Slco1c1	Slc22a8(4g)
Abcb1a	Slc22a8(4g)
Gpr116	Gpr116(3g)
Eltd1	Gpr116(3g)
Higd1b	Gpr116(3g)
Slc6a1	Slc1a3(5g)
Slc1a2	Slc1a3(5g)
Slc1a3	Slc1a3(5g)
Aqp4	Slc1a3(5g)
Fabp7	Slc1a3(5g)
Adcyap1r1	Vegfa(7g)
Ntrk2	Vegfa(7g)
Clu	Vegfa(7g)
Zfp36l1	Vegfa(7g)
Vegfa	Vegfa(7g)
Fgfr3	Vegfa(7g)
Serpinf1	Vegfa(7g)
Adcyap1r1	Vegfa(9g)
Ntrk2	Vegfa(9g)
Clu	Vegfa(9g)
Adcy2	Vegfa(9g)
Zfp36l1	Vegfa(9g)
Vegfa	Vegfa(9g)
S1pr1	Vegfa(9g)
Fgfr3	Vegfa(9g)
Serpinf1	Vegfa(9g)
Adcyap1r1	Vegfa(10g)
Ntrk2	Vegfa(10g)
Clu	Vegfa(10g)
Adcy2	Vegfa(10g)
Zfp36l1	Vegfa(10g)
Vegfa	Vegfa(10g)
S1pr1	Vegfa(10g)
Fgfr3	Vegfa(10g)
Serpinf1	Vegfa(10g)
Lrp1	Vegfa(10g)
Slc9a3r2	Slc9a3r2(4g)
Podxl	Slc9a3r2(4g)
Slc1a3	Slc9a3r2(4g)
Fabp7	Slc9a3r2(4g)
Adcyap1r1	Vegfa(12g)
Ntrk2	Vegfa(12g)
Clu	Vegfa(12g)
Adcy2	Vegfa(12g)
Zfp36l1	Vegfa(12g)
Vegfa	Vegfa(12g)
S1pr1	Vegfa(12g)
F3	Vegfa(12g)
Fgfr3	Vegfa(12g)
Serpine2	Vegfa(12g)
Serpinf1	Vegfa(12g)
Lrp1	Vegfa(12g)
Atp1b2	Src(19g)
Cspg5	Src(19g)
Clu	Src(19g)
Gnao1	Src(19g)
Adcy2	Src(19g)
Ncan	Src(19g)
Vegfa	Src(19g)
Vcam1	Src(19g)
S1pr1	Src(19g)
Fgfr3	Src(19g)
Bcan	Src(19g)
Atp1a2	Src(19g)
Ezr	Src(19g)
Apoe	Src(19g)
Sdc4	Src(19g)
Fxyd1	Src(19g)
Serpinf1	Src(19g)
Lrp1	Src(19g)
Src	Src(19g)
Atp1b2	Atp1b2(3g)
Atp1a2	Atp1b2(3g)
Fxyd1	Atp1b2(3g)
Atp1b2	Src(11g)
Celf2	Src(11g)
Cd63	Src(11g)
Vcam1	Src(11g)
Atp1a2	Src(11g)
Ezr	Src(11g)
Mt2	Src(11g)
Mt1	Src(11g)
Fxyd1	Src(11g)
Id3	Src(11g)
Src	Src(11g)
Cspg5	Sdc4(5g)
Ncan	Sdc4(5g)
Bcan	Sdc4(5g)
Apoe	Sdc4(5g)
Sdc4	Sdc4(5g)
Cspg5	Sdc4(6g)
Ncan	Sdc4(6g)
Bcan	Sdc4(6g)
Apoe	Sdc4(6g)
Sdc4	Sdc4(6g)
Lrp1	Sdc4(6g)
Atp1b2	Src(9g)
Celf2	Src(9g)
Cd63	Src(9g)
Vcam1	Src(9g)
Atp1a2	Src(9g)
Ezr	Src(9g)
Fxyd1	Src(9g)
Id3	Src(9g)
Src	Src(9g)
Slc1a2	Slc1a2(3g)
Mtdh	Slc1a2(3g)
Slc7a11	Slc1a2(3g)
Vcam1	Vcam1(5g)
Ezr	Vcam1(5g)
Mt2	Vcam1(5g)
Mt1	Vcam1(5g)
Id3	Vcam1(5g)
Atp1b2	Src(10g)
Gnao1	Src(10g)
Gabbr1	Src(10g)
Adcy2	Src(10g)
Celf2	Src(10g)
Cd63	Src(10g)
S1pr1	Src(10g)
Atp1a2	Src(10g)
Fxyd1	Src(10g)
Src	Src(10g)
Atp1b2	Src(9g)
Celf2	Src(9g)
Cd63	Src(9g)
Atp1a2	Src(9g)
Fxyd1	Src(9g)
Arhgap5	Src(9g)
Src	Src(9g)
Arhgef12	Src(9g)
Plxnb1	Src(9g)
Atp1b2	Src(13g)
Gria2	Src(13g)
Celf2	Src(13g)
Sirpa	Src(13g)
Cd63	Src(13g)
Grin2c	Src(13g)
Atp1a2	Src(13g)
Fbxo2	Src(13g)
Fxyd1	Src(13g)
Arhgap5	Src(13g)
Src	Src(13g)
Arhgef12	Src(13g)
Plxnb1	Src(13g)
Cst3	Cst3(3g)
B2m	Cst3(3g)
Mfge8	Cst3(3g)
Tspan7	Prnp(5g)
Ntm	Prnp(5g)
Prnp	Prnp(5g)
Scrg1	Prnp(5g)
Hspa5	Prnp(5g)
Tspan7	Prnp(4g)
Ntm	Prnp(4g)
Prnp	Prnp(4g)
Scrg1	Prnp(4g)
Cst3	B2m(5g)
B2m	B2m(5g)
Fcgrt	B2m(5g)
H2-L	B2m(5g)
Mfge8	B2m(5g)
Cst3	Cst3(4g)
Ctsb	Cst3(4g)
Tgfbi	Cst3(4g)
Unc93b1	Cst3(4g)
Marcks	Apoe(5g)
Abca1	Apoe(5g)
Cd36	Apoe(5g)
Apoe	Apoe(5g)
Sdc4	Apoe(5g)
Mgll	Mgll(5g)
Acsl6	Mgll(5g)
Acsl3	Mgll(5g)
Acsbg1	Mgll(5g)
Slc27a1	Mgll(5g)
Psap	Asah1(3g)
Ppap2b	Asah1(3g)
Asah1	Asah1(3g)
Marcks	Apoe(4g)
Abca1	Apoe(4g)
Cd36	Apoe(4g)
Apoe	Apoe(4g)
Marcks	Apoe(3g)
Pltp	Apoe(3g)
Apoe	Apoe(3g)
Lgmn	Cst3(4g)
Cst3	Cst3(4g)
Ctsb	Cst3(4g)
Tgfbi	Cst3(4g)
Lgmn	Lgmn(5g)
Cst3	Lgmn(5g)
Ctsb	Lgmn(5g)
Tgfbi	Lgmn(5g)
Unc93b1	Lgmn(5g)
Marcks	Cd36(6g)
Rcan1	Cd36(6g)
Cd163	Cd36(6g)
Abca1	Cd36(6g)
Cd36	Cd36(6g)
Apoe	Cd36(6g)
Atp1a1	Atp1a1(3g)
Atp1b1	Atp1a1(3g)
Atp1a2	Atp1a1(3g)
Gad1	Dlg4(12g)
Slc1a2	Dlg4(12g)
Kcnj4	Dlg4(12g)
Nrn1	Dlg4(12g)
Dlg4	Dlg4(12g)
Map1a	Dlg4(12g)
Olfm1	Dlg4(12g)
Gria2	Dlg4(12g)
Grin2b	Dlg4(12g)
Dlgap1	Dlg4(12g)
Grm5	Dlg4(12g)
Slc1a3	Dlg4(12g)
Slc4a4	Ahcyl1(4g)
Cbs	Ahcyl1(4g)
Adk	Ahcyl1(4g)
Ahcyl1	Ahcyl1(4g)
Atp1a1	Atp1a2(5g)
Cacna1a	Atp1a2(5g)
Cacna1e	Atp1a2(5g)
Atp1b1	Atp1a2(5g)
Atp1a2	Atp1a2(5g)
Sox9	Ednrb(3g)
Ntsr2	Ednrb(3g)
Ednrb	Ednrb(3g)
Gnao1	Ednrb(5g)
Gabbr1	Ednrb(5g)
Sox9	Ednrb(5g)
Ntsr2	Ednrb(5g)
Ednrb	Ednrb(5g)
Gstm5	Gpx1(4g)
Sepp1	Gpx1(4g)
Gstm1	Gpx1(4g)
Gpx1	Gpx1(4g)
Rgs10	Cxcl1(26g)
Rap1b	Cxcl1(26g)
Plau	Cxcl1(26g)
Tnf	Cxcl1(26g)
Ccl4	Cxcl1(26g)
Nfkbiz	Cxcl1(26g)
P2ry13	Cxcl1(26g)
Ccl3	Cxcl1(26g)
Nfkbia	Cxcl1(26g)
Il1a	Cxcl1(26g)
Cx3cr1	Cxcl1(26g)
P2ry12	Cxcl1(26g)
Blvrb	Cxcl1(26g)
Cbr2	Cxcl1(26g)
C3ar1	Cxcl1(26g)
C5ar1	Cxcl1(26g)
Ccr1	Cxcl1(26g)
Ccl24	Cxcl1(26g)
Zfp36	Cxcl1(26g)
Ccl12	Cxcl1(26g)
Ccl7	Cxcl1(26g)
Ccl2	Cxcl1(26g)
Cxcl1	Cxcl1(26g)
P2rx7	Cxcl1(26g)
Cxcl2	Cxcl1(26g)
Hmox1	Cxcl1(26g)
Sirpa	Tyrobp(44g)
Plek	Tyrobp(44g)
Cd53	Tyrobp(44g)
Bcl2a1b	Tyrobp(44g)
Ctss	Tyrobp(44g)
Ly86	Tyrobp(44g)
Cd48	Tyrobp(44g)
Ptpn6	Tyrobp(44g)
Ms4a6d	Tyrobp(44g)
Fcgr1	Tyrobp(44g)
Ms4a6b	Tyrobp(44g)
Alox5ap	Tyrobp(44g)
Cd300a	Tyrobp(44g)
Il10rb	Tyrobp(44g)
Clec4a3	Tyrobp(44g)
Lst1	Tyrobp(44g)
Tyrobp	Tyrobp(44g)
Clec4a2	Tyrobp(44g)
Lyz2	Tyrobp(44g)
Aif1	Tyrobp(44g)
Ms4a6c	Tyrobp(44g)
Pld4	Tyrobp(44g)
Ms4a7	Tyrobp(44g)
C2	Tyrobp(44g)
C1qb	Tyrobp(44g)
Fcgr3	Tyrobp(44g)
C1qa	Tyrobp(44g)
Lyz1	Tyrobp(44g)
Cd68	Tyrobp(44g)
Emr1	Tyrobp(44g)
Fcgrt	Tyrobp(44g)
Fcer1g	Tyrobp(44g)
Fcgr2b	Tyrobp(44g)
Csf1r	Tyrobp(44g)
Mrc1	Tyrobp(44g)
C1qc	Tyrobp(44g)
Laptm5	Tyrobp(44g)
Cfp	Tyrobp(44g)
Ptprc	Tyrobp(44g)
Cybb	Tyrobp(44g)
Clec4n	Tyrobp(44g)
Cd14	Tyrobp(44g)
AF251705	Tyrobp(44g)
Lyn	Tyrobp(44g)
Sirpa	Tyrobp(43g)
Cd53	Tyrobp(43g)
Bcl2a1b	Tyrobp(43g)
Ctss	Tyrobp(43g)
Trem2	Tyrobp(43g)
Ly86	Tyrobp(43g)
Cd48	Tyrobp(43g)
Ptpn6	Tyrobp(43g)
Ms4a6d	Tyrobp(43g)
Fcgr1	Tyrobp(43g)
Ms4a6b	Tyrobp(43g)
Alox5ap	Tyrobp(43g)
Cd300a	Tyrobp(43g)
Il10rb	Tyrobp(43g)
Clec4a3	Tyrobp(43g)
Lst1	Tyrobp(43g)
Tyrobp	Tyrobp(43g)
Clec4a2	Tyrobp(43g)
Lyz2	Tyrobp(43g)
Aif1	Tyrobp(43g)
Ms4a6c	Tyrobp(43g)
Pld4	Tyrobp(43g)
Ms4a7	Tyrobp(43g)
C2	Tyrobp(43g)
C1qb	Tyrobp(43g)
Fcgr3	Tyrobp(43g)
Fcna	Tyrobp(43g)
C1qa	Tyrobp(43g)
Lyz1	Tyrobp(43g)
Emr1	Tyrobp(43g)
Fcgrt	Tyrobp(43g)
Fcer1g	Tyrobp(43g)
Fcgr2b	Tyrobp(43g)
Csf1r	Tyrobp(43g)
Mrc1	Tyrobp(43g)
C1qc	Tyrobp(43g)
Laptm5	Tyrobp(43g)
Cfp	Tyrobp(43g)
Unc93b1	Tyrobp(43g)
Clec4n	Tyrobp(43g)
Cd14	Tyrobp(43g)
AF251705	Tyrobp(43g)
Ifngr1	Tyrobp(43g)
Sirpa	Tyrobp(43g)
Cd53	Tyrobp(43g)
Bcl2a1b	Tyrobp(43g)
Ctss	Tyrobp(43g)
Trem2	Tyrobp(43g)
Ly86	Tyrobp(43g)
Cd48	Tyrobp(43g)
Ptpn6	Tyrobp(43g)
Ms4a6d	Tyrobp(43g)
Fcgr1	Tyrobp(43g)
Ms4a6b	Tyrobp(43g)
Alox5ap	Tyrobp(43g)
Cd300a	Tyrobp(43g)
Il10rb	Tyrobp(43g)
Clec4a3	Tyrobp(43g)
Lst1	Tyrobp(43g)
Tyrobp	Tyrobp(43g)
Clec4a2	Tyrobp(43g)
Lyz2	Tyrobp(43g)
Aif1	Tyrobp(43g)
Ms4a6c	Tyrobp(43g)
Pld4	Tyrobp(43g)
Ms4a7	Tyrobp(43g)
C2	Tyrobp(43g)
C1qb	Tyrobp(43g)
Fcgr3	Tyrobp(43g)
Fcna	Tyrobp(43g)
C1qa	Tyrobp(43g)
Lyz1	Tyrobp(43g)
Emr1	Tyrobp(43g)
Fcgrt	Tyrobp(43g)
Fcer1g	Tyrobp(43g)
Fcgr2b	Tyrobp(43g)
Csf1r	Tyrobp(43g)
Mrc1	Tyrobp(43g)
C1qc	Tyrobp(43g)
Laptm5	Tyrobp(43g)
Cfp	Tyrobp(43g)
Clec4n	Tyrobp(43g)
Cd14	Tyrobp(43g)
AF251705	Tyrobp(43g)
Ifngr1	Tyrobp(43g)
Lyn	Tyrobp(43g)
Serpinb6a	Tyrobp(57g)
Ncam1	Tyrobp(57g)
Sirpa	Tyrobp(57g)
Serpinb1a	Tyrobp(57g)
Plek	Tyrobp(57g)
Cd53	Tyrobp(57g)
Tnf	Tyrobp(57g)
Bcl2a1b	Tyrobp(57g)
Ncf1	Tyrobp(57g)
Cd83	Tyrobp(57g)
Ctss	Tyrobp(57g)
Ly86	Tyrobp(57g)
Cd86	Tyrobp(57g)
Rac2	Tyrobp(57g)
Cd48	Tyrobp(57g)
Cyba	Tyrobp(57g)
Ptpn6	Tyrobp(57g)
Ms4a6d	Tyrobp(57g)
Fcgr1	Tyrobp(57g)
Ms4a6b	Tyrobp(57g)
Alox5ap	Tyrobp(57g)
Cd300a	Tyrobp(57g)
Clec4a3	Tyrobp(57g)
Lst1	Tyrobp(57g)
Tyrobp	Tyrobp(57g)
Clec4a2	Tyrobp(57g)
Lyz2	Tyrobp(57g)
B2m	Tyrobp(57g)
Aif1	Tyrobp(57g)
Ms4a6c	Tyrobp(57g)
Pld4	Tyrobp(57g)
Ms4a7	Tyrobp(57g)
C2	Tyrobp(57g)
C1qb	Tyrobp(57g)
Fcgr3	Tyrobp(57g)
C1qa	Tyrobp(57g)
Lyz1	Tyrobp(57g)
Cd68	Tyrobp(57g)
Emr1	Tyrobp(57g)
Fcgrt	Tyrobp(57g)
Fcer1g	Tyrobp(57g)
Fcgr2b	Tyrobp(57g)
Csf1r	Tyrobp(57g)
Mrc1	Tyrobp(57g)
Lcp1	Tyrobp(57g)
C1qc	Tyrobp(57g)
Laptm5	Tyrobp(57g)
Cfp	Tyrobp(57g)
Ptprc	Tyrobp(57g)
Cybb	Tyrobp(57g)
Clec4n	Tyrobp(57g)
Cd14	Tyrobp(57g)
AF251705	Tyrobp(57g)
Hmox1	Tyrobp(57g)
H2-L	Tyrobp(57g)
Anxa5	Tyrobp(57g)
Lyn	Tyrobp(57g)
Rgs10	Cxcl1(17g)
Ccl4	Cxcl1(17g)
P2ry13	Cxcl1(17g)
Ccl3	Cxcl1(17g)
Il1a	Cxcl1(17g)
Cx3cr1	Cxcl1(17g)
P2ry12	Cxcl1(17g)
C3ar1	Cxcl1(17g)
C5ar1	Cxcl1(17g)
Ccr1	Cxcl1(17g)
Ccl24	Cxcl1(17g)
Ccl12	Cxcl1(17g)
Ccl7	Cxcl1(17g)
Ccl2	Cxcl1(17g)
Cxcl1	Cxcl1(17g)
P2rx7	Cxcl1(17g)
Cxcl2	Cxcl1(17g)
Rgs10	Cxcl1(18g)
Rap1b	Cxcl1(18g)
Ccl4	Cxcl1(18g)
P2ry13	Cxcl1(18g)
Ccl3	Cxcl1(18g)
Il1a	Cxcl1(18g)
Cx3cr1	Cxcl1(18g)
P2ry12	Cxcl1(18g)
C3ar1	Cxcl1(18g)
C5ar1	Cxcl1(18g)
Ccr1	Cxcl1(18g)
Ccl24	Cxcl1(18g)
Ccl12	Cxcl1(18g)
Ccl7	Cxcl1(18g)
Ccl2	Cxcl1(18g)
Cxcl1	Cxcl1(18g)
P2rx7	Cxcl1(18g)
Cxcl2	Cxcl1(18g)
Rgs10	Cxcl1(23g)
Rap1b	Cxcl1(23g)
Ccl4	Cxcl1(23g)
Nfkbiz	Cxcl1(23g)
P2ry13	Cxcl1(23g)
Ccl3	Cxcl1(23g)
Nfkbia	Cxcl1(23g)
Il1a	Cxcl1(23g)
Cx3cr1	Cxcl1(23g)
P2ry12	Cxcl1(23g)
Blvrb	Cxcl1(23g)
C3ar1	Cxcl1(23g)
C5ar1	Cxcl1(23g)
Ccr1	Cxcl1(23g)
Ccl24	Cxcl1(23g)
Zfp36	Cxcl1(23g)
Ccl12	Cxcl1(23g)
Ccl7	Cxcl1(23g)
Ccl2	Cxcl1(23g)
Cxcl1	Cxcl1(23g)
P2rx7	Cxcl1(23g)
Cxcl2	Cxcl1(23g)
Hmox1	Cxcl1(23g)
Sirpa	Tyrobp(36g)
Plek	Tyrobp(36g)
Cd53	Tyrobp(36g)
Bcl2a1b	Tyrobp(36g)
Ctss	Tyrobp(36g)
Ly86	Tyrobp(36g)
Cd48	Tyrobp(36g)
Ms4a6d	Tyrobp(36g)
Ms4a6b	Tyrobp(36g)
Alox5ap	Tyrobp(36g)
Cd300a	Tyrobp(36g)
Il10rb	Tyrobp(36g)
Clec4a3	Tyrobp(36g)
Lst1	Tyrobp(36g)
Tyrobp	Tyrobp(36g)
Clec4a2	Tyrobp(36g)
Lyz2	Tyrobp(36g)
Aif1	Tyrobp(36g)
Ms4a6c	Tyrobp(36g)
Pld4	Tyrobp(36g)
Ms4a7	Tyrobp(36g)
C2	Tyrobp(36g)
C1qb	Tyrobp(36g)
Fcgr3	Tyrobp(36g)
C1qa	Tyrobp(36g)
Lyz1	Tyrobp(36g)
Cd68	Tyrobp(36g)
Emr1	Tyrobp(36g)
Fcer1g	Tyrobp(36g)
Csf1r	Tyrobp(36g)
Mrc1	Tyrobp(36g)
C1qc	Tyrobp(36g)
Laptm5	Tyrobp(36g)
Cfp	Tyrobp(36g)
Clec4n	Tyrobp(36g)
AF251705	Tyrobp(36g)
Sirpa	Tyrobp(39g)
Cd53	Tyrobp(39g)
Bcl2a1b	Tyrobp(39g)
Ctss	Tyrobp(39g)
Trem2	Tyrobp(39g)
Ly86	Tyrobp(39g)
Cd48	Tyrobp(39g)
Ptpn6	Tyrobp(39g)
Ms4a6d	Tyrobp(39g)
Ms4a6b	Tyrobp(39g)
Alox5ap	Tyrobp(39g)
Cd300a	Tyrobp(39g)
Il10rb	Tyrobp(39g)
Clec4a3	Tyrobp(39g)
Lst1	Tyrobp(39g)
Tyrobp	Tyrobp(39g)
Clec4a2	Tyrobp(39g)
Lyz2	Tyrobp(39g)
Aif1	Tyrobp(39g)
Ms4a6c	Tyrobp(39g)
Pld4	Tyrobp(39g)
Ms4a7	Tyrobp(39g)
C2	Tyrobp(39g)
C1qb	Tyrobp(39g)
Fcgr3	Tyrobp(39g)
Fcna	Tyrobp(39g)
C1qa	Tyrobp(39g)
Lyz1	Tyrobp(39g)
Fcgrt	Tyrobp(39g)
Fcer1g	Tyrobp(39g)
Fcgr2b	Tyrobp(39g)
Csf1r	Tyrobp(39g)
Mrc1	Tyrobp(39g)
C1qc	Tyrobp(39g)
Laptm5	Tyrobp(39g)
Cfp	Tyrobp(39g)
Unc93b1	Tyrobp(39g)
Clec4n	Tyrobp(39g)
AF251705	Tyrobp(39g)
Marcks	Cd36(9g)
Ctsd	Cd36(9g)
Rcan1	Cd36(9g)
Ctsz	Cd36(9g)
Cd163	Cd36(9g)
Abca1	Cd36(9g)
Cd36	Cd36(9g)
Apoe	Cd36(9g)
Ctsa	Cd36(9g)
Ccl4	Cxcl1(12g)
Ccl3	Cxcl1(12g)
Il1a	Cxcl1(12g)
Cx3cr1	Cxcl1(12g)
C3ar1	Cxcl1(12g)
Ccr1	Cxcl1(12g)
Ccl24	Cxcl1(12g)
Ccl12	Cxcl1(12g)
Ccl7	Cxcl1(12g)
Ccl2	Cxcl1(12g)
Cxcl1	Cxcl1(12g)
Cxcl2	Cxcl1(12g)
Cst3	B2m(5g)
B2m	B2m(5g)
Fcgrt	B2m(5g)
H2-L	B2m(5g)
Mfge8	B2m(5g)
Cst3	Cst3(4g)
Ctsb	Cst3(4g)
Tgfbi	Cst3(4g)
Unc93b1	Cst3(4g)
Lgmn	Lgmn(5g)
Cst3	Lgmn(5g)
Ctsb	Lgmn(5g)
Tgfbi	Lgmn(5g)
Unc93b1	Lgmn(5g)
Cst3	Cst3(3g)
B2m	Cst3(3g)
Mfge8	Cst3(3g)
Lgmn	Cst3(4g)
Cst3	Cst3(4g)
Ctsb	Cst3(4g)
Tgfbi	Cst3(4g)
Serpinb6a	Ptprc(20g)
Ncam1	Ptprc(20g)
Tnf	Ptprc(20g)
Ncf1	Ptprc(20g)
Cd83	Ptprc(20g)
Cd86	Ptprc(20g)
Rac2	Ptprc(20g)
Cyba	Ptprc(20g)
Ptpn6	Ptprc(20g)
Fcgr1	Ptprc(20g)
B2m	Ptprc(20g)
Fcgrt	Ptprc(20g)
Fcgr2b	Ptprc(20g)
Lcp1	Ptprc(20g)
Ptprc	Ptprc(20g)
Cybb	Ptprc(20g)
Cd14	Ptprc(20g)
Hmox1	Ptprc(20g)
H2-L	Ptprc(20g)
Lyn	Ptprc(20g)
Ctsd	Ctsd(3g)
Ctsz	Ctsd(3g)
Ctsa	Ctsd(3g)
Serpinb6a	Ptprc(24g)
Ncam1	Ptprc(24g)
Serpinb1a	Ptprc(24g)
Plek	Ptprc(24g)
Tnf	Ptprc(24g)
Ncf1	Ptprc(24g)
Cd83	Ptprc(24g)
Hfe	Ptprc(24g)
Cd86	Ptprc(24g)
Rac2	Ptprc(24g)
Cyba	Ptprc(24g)
Fcgr1	Ptprc(24g)
Cbr2	Ptprc(24g)
Lgals1	Ptprc(24g)
B2m	Ptprc(24g)
Cd68	Ptprc(24g)
Emr1	Ptprc(24g)
Lcp1	Ptprc(24g)
Ptprc	Ptprc(24g)
Cybb	Ptprc(24g)
Cd14	Ptprc(24g)
H2-L	Ptprc(24g)
Anxa5	Ptprc(24g)
Lyn	Ptprc(24g)
Marcks	Cd36(6g)
Rcan1	Cd36(6g)
Cd163	Cd36(6g)
Abca1	Cd36(6g)
Cd36	Cd36(6g)
Apoe	Cd36(6g)
Serpinb6a	Ptprc(19g)
Ncam1	Ptprc(19g)
Serpinb1a	Ptprc(19g)
Plek	Ptprc(19g)
Ncf1	Ptprc(19g)
Cd83	Ptprc(19g)
Hfe	Ptprc(19g)
Cd86	Ptprc(19g)
Rac2	Ptprc(19g)
Cyba	Ptprc(19g)
Lgals1	Ptprc(19g)
Clec10a	Ptprc(19g)
B2m	Ptprc(19g)
Cd68	Ptprc(19g)
Lcp1	Ptprc(19g)
Ptprc	Ptprc(19g)
Cybb	Ptprc(19g)
H2-L	Ptprc(19g)
Anxa5	Ptprc(19g)
Serpinb6a	Ptprc(19g)
Ncam1	Ptprc(19g)
Serpinb1a	Ptprc(19g)
Plek	Ptprc(19g)
Ncf1	Ptprc(19g)
Cd83	Ptprc(19g)
Hfe	Ptprc(19g)
Cd86	Ptprc(19g)
Rac2	Ptprc(19g)
Cyba	Ptprc(19g)
Lgals1	Ptprc(19g)
B2m	Ptprc(19g)
Cd68	Ptprc(19g)
Lcp1	Ptprc(19g)
Ptprc	Ptprc(19g)
Cybb	Ptprc(19g)
H2-L	Ptprc(19g)
Anxa5	Ptprc(19g)
Lyn	Ptprc(19g)
Marcks	Apoe(4g)
Abca1	Apoe(4g)
Cd36	Apoe(4g)
Apoe	Apoe(4g)
Marcks	Apoe(5g)
Abca1	Apoe(5g)
Cd36	Apoe(5g)
Apoe	Apoe(5g)
Sdc4	Apoe(5g)
Marcks	Apoe(3g)
Pltp	Apoe(3g)
Apoe	Apoe(3g)
Akr1a1	Gusb(5g)
Hexb	Gusb(5g)
Gusb	Gusb(5g)
Gns	Gusb(5g)
Hexa	Gusb(5g)
Klf6	Klf6(4g)
Btg2	Klf6(4g)
Atf3	Klf6(4g)
Txnip	Klf6(4g)
Serpinb6a	Tnf(9g)
Ncam1	Tnf(9g)
Serpinb1a	Tnf(9g)
Tnf	Tnf(9g)
Cd83	Tnf(9g)
Cd86	Tnf(9g)
B2m	Tnf(9g)
Lcp1	Tnf(9g)
H2-L	Tnf(9g)
Nfkbiz	Zfp36(3g)
Nfkbia	Zfp36(3g)
Zfp36	Zfp36(3g)
Cspg5	Sdc4(5g)
Ncan	Sdc4(5g)
Bcan	Sdc4(5g)
Apoe	Sdc4(5g)
Sdc4	Sdc4(5g)
Cspg5	Sdc4(6g)
Ncan	Sdc4(6g)
Bcan	Sdc4(6g)
Apoe	Sdc4(6g)
Sdc4	Sdc4(6g)
Lrp1	Sdc4(6g)
Rgs10	P2ry12(6g)
Rap1b	P2ry12(6g)
P2ry13	P2ry12(6g)
P2ry12	P2ry12(6g)
C5ar1	P2ry12(6g)
P2rx7	P2ry12(6g)
Plau	Tnf(3g)
Tnf	Tnf(3g)
Cbr2	Tnf(3g)
Hexb	Hexb(3g)
Gns	Hexb(3g)
Hexa	Hexb(3g)
Rgs10	P2ry13(5g)
P2ry13	P2ry13(5g)
P2ry12	P2ry13(5g)
C5ar1	P2ry13(5g)
P2rx7	P2ry13(5g)
Hpgd	Hpgd(3g)
Hpgds	Hpgd(3g)
Ltc4s	Hpgd(3g)
Arpc5	Arpc5(3g)
Arpc1b	Arpc5(3g)
Arpc4	Arpc5(3g)

## Sheet: Figure 7E
Gene list in the module from Figure 7E
gene	module
Cfc1	module Cfc1(3g) associate with Mixed mesoderm
Lefty2	module Cfc1(3g) associate with Mixed mesoderm
Tdgf1	module Cfc1(3g) associate with Mixed mesoderm
Marcksl1	module Marcks(3g) associate with Mixed mesoderm
Apoe	module Marcks(3g) associate with Mixed mesoderm
Marcks	module Marcks(3g) associate with Mixed mesoderm
Vim	module Jun(34g) associate with Progenitor cells
Dut	module Jun(34g) associate with Progenitor cells
Gata1	module Jun(34g) associate with Progenitor cells
Msn	module Jun(34g) associate with Progenitor cells
Tmsb4x	module Jun(34g) associate with Progenitor cells
Anxa5	module Jun(34g) associate with Progenitor cells
Rhoc	module Jun(34g) associate with Progenitor cells
Cyr61	module Jun(34g) associate with Progenitor cells
Jun	module Jun(34g) associate with Progenitor cells
Ubc	module Jun(34g) associate with Progenitor cells
Mest	module Jun(34g) associate with Progenitor cells
Ccnd2	module Jun(34g) associate with Progenitor cells
Apoe	module Jun(34g) associate with Progenitor cells
Tgfb1	module Jun(34g) associate with Progenitor cells
Capns1	module Jun(34g) associate with Progenitor cells
Ccne1	module Jun(34g) associate with Progenitor cells
Serpinh1	module Jun(34g) associate with Progenitor cells
Mapk3	module Jun(34g) associate with Progenitor cells
Igf2	module Jun(34g) associate with Progenitor cells
Cdkn1c	module Jun(34g) associate with Progenitor cells
Ccnd1	module Jun(34g) associate with Progenitor cells
Sgk1	module Jun(34g) associate with Progenitor cells
Igf1	module Jun(34g) associate with Progenitor cells
Dusp6	module Jun(34g) associate with Progenitor cells
Klf2	module Jun(34g) associate with Progenitor cells
Fli1	module Jun(34g) associate with Progenitor cells
Sparc	module Jun(34g) associate with Progenitor cells
Igfbp4	module Jun(34g) associate with Progenitor cells
Klf6	module Jun(34g) associate with Progenitor cells
Lgals1	module Jun(34g) associate with Progenitor cells
Fstl1	module Jun(34g) associate with Progenitor cells
Runx1	module Jun(34g) associate with Progenitor cells
Slc9a3r2	module Jun(34g) associate with Progenitor cells
Dusp1	module Jun(34g) associate with Progenitor cells
F11r	module Tgfb1(17g) associate with Progenitor cells
Vim	module Tgfb1(17g) associate with Progenitor cells
Eng	module Tgfb1(17g) associate with Progenitor cells
Fkbp1a	module Tgfb1(17g) associate with Progenitor cells
Tmsb4x	module Tgfb1(17g) associate with Progenitor cells
Anxa5	module Tgfb1(17g) associate with Progenitor cells
Gja4	module Tgfb1(17g) associate with Progenitor cells
Apoe	module Tgfb1(17g) associate with Progenitor cells
Tgfb1	module Tgfb1(17g) associate with Progenitor cells
Serpinh1	module Tgfb1(17g) associate with Progenitor cells
Igf2	module Tgfb1(17g) associate with Progenitor cells
Igf1	module Tgfb1(17g) associate with Progenitor cells
Sparc	module Tgfb1(17g) associate with Progenitor cells
Igfbp4	module Tgfb1(17g) associate with Progenitor cells
Lgals1	module Tgfb1(17g) associate with Progenitor cells
Fstl1	module Tgfb1(17g) associate with Progenitor cells
Bambi	module Tgfb1(17g) associate with Progenitor cells
Vim	module Vim(4g) associate with Progenitor cells
Serpinh1	module Vim(4g) associate with Progenitor cells
Ppib	module Vim(4g) associate with Progenitor cells
Thoc3	module Vim(4g) associate with Progenitor cells
Tagln2	module Anxa2(10g) associate with Progenitor cells
Vim	module Anxa2(10g) associate with Progenitor cells
Anxa5	module Anxa2(10g) associate with Progenitor cells
S100a13	module Anxa2(10g) associate with Progenitor cells
S100a11	module Anxa2(10g) associate with Progenitor cells
S100a10	module Anxa2(10g) associate with Progenitor cells
Serpinh1	module Anxa2(10g) associate with Progenitor cells
Anxa2	module Anxa2(10g) associate with Progenitor cells
Lgals1	module Anxa2(10g) associate with Progenitor cells
Slc9a3r2	module Anxa2(10g) associate with Progenitor cells
Vim	module Tgfb1(16g) associate with Endothelium
Tmsb4x	module Tgfb1(16g) associate with Endothelium
Anxa5	module Tgfb1(16g) associate with Endothelium
S100a11	module Tgfb1(16g) associate with Endothelium
Ccnd2	module Tgfb1(16g) associate with Endothelium
Tgfb1	module Tgfb1(16g) associate with Endothelium
Serpinh1	module Tgfb1(16g) associate with Endothelium
Cdkn1c	module Tgfb1(16g) associate with Endothelium
Igf1	module Tgfb1(16g) associate with Endothelium
Clu	module Tgfb1(16g) associate with Endothelium
Cdkn2d	module Tgfb1(16g) associate with Endothelium
Anxa2	module Tgfb1(16g) associate with Endothelium
Sparc	module Tgfb1(16g) associate with Endothelium
Pecam1	module Tgfb1(16g) associate with Endothelium
Lgals1	module Tgfb1(16g) associate with Endothelium
Ccnd3	module Tgfb1(16g) associate with Endothelium
Fn1	module Fn1(4g) associate with Endothelium
Vim	module Fn1(4g) associate with Endothelium
Tgfb1	module Fn1(4g) associate with Endothelium
Sparc	module Fn1(4g) associate with Endothelium
Gnb2	module Gnb2(4g) associate with Endothelium
Gng11	module Gnb2(4g) associate with Endothelium
Gnai2	module Gnb2(4g) associate with Endothelium
Gngt2	module Gnb2(4g) associate with Endothelium
Gnb2	module Gnb2(6g) associate with Endothelium
Gng11	module Gnb2(6g) associate with Endothelium
Lpar6	module Gnb2(6g) associate with Endothelium
Gnai2	module Gnb2(6g) associate with Endothelium
Abi3	module Gnb2(6g) associate with Endothelium
Gngt2	module Gnb2(6g) associate with Endothelium
Hbb-bh1	module Hbb-bh1(6g) associate with Early Stage Erythroid
Hbb-y	module Hbb-bh1(6g) associate with Early Stage Erythroid
Hba-x	module Hbb-bh1(6g) associate with Early Stage Erythroid
Hba-a1	module Hbb-bh1(6g) associate with Early Stage Erythroid
Hba-a2	module Hbb-bh1(6g) associate with Early Stage Erythroid
Slc4a1	module Hbb-bh1(6g) associate with Early Stage Erythroid
Lmo2	module Slc4a1(12g) associate with Early Stage Erythroid
Car2	module Slc4a1(12g) associate with Early Stage Erythroid
Rhd	module Slc4a1(12g) associate with Early Stage Erythroid
Hbb-bh1	module Slc4a1(12g) associate with Early Stage Erythroid
Hbb-y	module Slc4a1(12g) associate with Early Stage Erythroid
Gypa	module Slc4a1(12g) associate with Early Stage Erythroid
Klf1	module Slc4a1(12g) associate with Early Stage Erythroid
Hba-x	module Slc4a1(12g) associate with Early Stage Erythroid
Hba-a1	module Slc4a1(12g) associate with Early Stage Erythroid
Hba-a2	module Slc4a1(12g) associate with Early Stage Erythroid
Slc4a1	module Slc4a1(12g) associate with Early Stage Erythroid
Trim10	module Slc4a1(12g) associate with Early Stage Erythroid
Hmbs	module Cpox(4g) associate with Later Stage Erythroid
Sox4	module Cpox(4g) associate with Later Stage Erythroid
Sox11	module Cpox(4g) associate with Later Stage Erythroid
Cpox	module Cpox(4g) associate with Later Stage Erythroid
Gypa	module Gypa(3g) associate with Later Stage Erythroid
Klf1	module Gypa(3g) associate with Later Stage Erythroid
Trim10	module Gypa(3g) associate with Later Stage Erythroid
Rap1a	module Rap1a(4g) associate with Megakaryocyte
Rap1b	module Rap1a(4g) associate with Megakaryocyte
Rasgrp3	module Rap1a(4g) associate with Megakaryocyte
Rasgrp2	module Rap1a(4g) associate with Megakaryocyte

## Sheet: Figure 8D
Gene list in the module from Figure 8D
gene	module
ASPM	module CDK1(21g) associate with Cycling Cell
CCNA2	module CDK1(21g) associate with Cycling Cell
CCNB1	module CDK1(21g) associate with Cycling Cell
CCNB2	module CDK1(21g) associate with Cycling Cell
CDK1	module CDK1(21g) associate with Cycling Cell
CDKN3	module CDK1(21g) associate with Cycling Cell
CEP55	module CDK1(21g) associate with Cycling Cell
CIT	module CDK1(21g) associate with Cycling Cell
CKS1B	module CDK1(21g) associate with Cycling Cell
CKS2	module CDK1(21g) associate with Cycling Cell
HSP90AB1	module CDK1(21g) associate with Cycling Cell
KIF23	module CDK1(21g) associate with Cycling Cell
NCAPD2	module CDK1(21g) associate with Cycling Cell
NCAPG	module CDK1(21g) associate with Cycling Cell
NCAPH	module CDK1(21g) associate with Cycling Cell
PTTG1	module CDK1(21g) associate with Cycling Cell
SMC2	module CDK1(21g) associate with Cycling Cell
SMC4	module CDK1(21g) associate with Cycling Cell
TOP2A	module CDK1(21g) associate with Cycling Cell
UBB	module CDK1(21g) associate with Cycling Cell
UBE2C	module CDK1(21g) associate with Cycling Cell
ARL6IP5	module PAPR1(22g) associate with NPM1high cell
CDK6	module PAPR1(22g) associate with NPM1high cell
DDX21	module PAPR1(22g) associate with NPM1high cell
EEF2	module PAPR1(22g) associate with NPM1high cell
EPRS	module PAPR1(22g) associate with NPM1high cell
FLT3	module PAPR1(22g) associate with NPM1high cell
GLS	module PAPR1(22g) associate with NPM1high cell
H2AFY	module PAPR1(22g) associate with NPM1high cell
H3F3A	module PAPR1(22g) associate with NPM1high cell
HP1BP3	module PAPR1(22g) associate with NPM1high cell
LAMP2	module PAPR1(22g) associate with NPM1high cell
NCL	module PAPR1(22g) associate with NPM1high cell
NPM1	module PAPR1(22g) associate with NPM1high cell
PARP1	module PAPR1(22g) associate with NPM1high cell
RUNX1	module PAPR1(22g) associate with NPM1high cell
SEPT7	module PAPR1(22g) associate with NPM1high cell
SMARCA5	module PAPR1(22g) associate with NPM1high cell
SMARCC1	module PAPR1(22g) associate with NPM1high cell
SMG1	module PAPR1(22g) associate with NPM1high cell
TOP2B	module PAPR1(22g) associate with NPM1high cell
XRCC5	module PAPR1(22g) associate with NPM1high cell
XRCC6	module PAPR1(22g) associate with NPM1high cell
CCND2	module CDK6(9g) associate with NPM1high cell
CCNI	module CDK6(9g) associate with NPM1high cell
CDK6	module CDK6(9g) associate with NPM1high cell
GTF2I	module CDK6(9g) associate with NPM1high cell
PCNA	module CDK6(9g) associate with NPM1high cell
POU4F1	module CDK6(9g) associate with NPM1high cell
RUNX1	module CDK6(9g) associate with NPM1high cell
RUNX1T1	module CDK6(9g) associate with NPM1high cell
TNRC6B	module CDK6(9g) associate with NPM1high cell
CD74	module CD74(3g) associate with cDC like cell
HLA-DQA1	module CD74(3g) associate with cDC like cell
HLA-DRA	module CD74(3g) associate with cDC like cell
S100A10	module S100A6(4g) associate with Monocyte like state
S100A6	module S100A6(4g) associate with Monocyte like state
S100A8	module S100A6(4g) associate with Monocyte like state
S100A9	module S100A6(4g) associate with Monocyte like state
ITGB2	module SELL(3g) associate with Monocyte like state
SELL	module SELL(3g) associate with Monocyte like state
VCAN	module SELL(3g) associate with Monocyte like state
CST3	module CST3(4g) associate with Monocyte like state
CTSD	module CST3(4g) associate with Monocyte like state
ITM2B	module CST3(4g) associate with Monocyte like state
PSAP	module CST3(4g) associate with Monocyte like state
DNAJA1	module DNAJA(3g) associate with Promonocyte like state
HSP90B1	module DNAJA(3g) associate with Promonocyte like state
HSPA5	module DNAJA(3g) associate with Promonocyte like state
CTSG	module ELAE(6g) associate with Promonocyte like state
ELANE	module ELAE(6g) associate with Promonocyte like state
GRN	module ELAE(6g) associate with Promonocyte like state
MYB	module ELAE(6g) associate with Promonocyte like state
PRTN3	module ELAE(6g) associate with Promonocyte like state
SERPINB1	module ELAE(6g) associate with Promonocyte like state

## Sheet: Figure 8F
Gene list in the module from Figure 8F
gene	module
CHD3	RAD21(4g) recovery score: 0.78
RAD21	RAD21(4g) recovery score: 0.78
SMARCA5	RAD21(4g) recovery score: 0.78
SMC4	RAD21(4g) recovery score: 0.78
FTL	HSPD1(3g) recovery score: 0.62
HLA-E	HSPD1(3g) recovery score: 0.62
HSPD1	HSPD1(3g) recovery score: 0.62
DNAJC8	SF3B1(5g) recovery score: 0.61
LUC7L3	SF3B1(5g) recovery score: 0.61
S100A9	SF3B1(5g) recovery score: 0.61
SF3B1	SF3B1(5g) recovery score: 0.61
TRA2B	SF3B1(5g) recovery score: 0.61
GPX1	GPX1(3g) recovery score: 0.59
GSTK1	GPX1(3g) recovery score: 0.59
GSTO1	GPX1(3g) recovery score: 0.59
HSBP1	YWHAE(4g) recovery score: 0.58
MAP3K1	YWHAE(4g) recovery score: 0.58
PCM1	YWHAE(4g) recovery score: 0.58
YWHAE	YWHAE(4g) recovery score: 0.58
ATP5O	ATP5O(3g) recovery score: 0.57
BRCC3	ATP5O(3g) recovery score: 0.57
NDUFB11	ATP5O(3g) recovery score: 0.57
ANXA1	PTPRC(12g) recovery score: 0.51
ANXA5	PTPRC(12g) recovery score: 0.51
CD69	PTPRC(12g) recovery score: 0.51
CD9	PTPRC(12g) recovery score: 0.51
HGF	PTPRC(12g) recovery score: 0.51
KIT	PTPRC(12g) recovery score: 0.51
LGALS1	PTPRC(12g) recovery score: 0.51
PTPRC	PTPRC(12g) recovery score: 0.51
S100A11	PTPRC(12g) recovery score: 0.51
SPN	PTPRC(12g) recovery score: 0.51
TSPO	PTPRC(12g) recovery score: 0.51
TUBA1A	PTPRC(12g) recovery score: 0.51
ANXA5	CD34(23g) recovery score: 0.51
ATP6V1G1	CD34(23g) recovery score: 0.51
BAALC	CD34(23g) recovery score: 0.51
BCL11A	CD34(23g) recovery score: 0.51
CD34	CD34(23g) recovery score: 0.51
CD36	CD34(23g) recovery score: 0.51
CD63	CD34(23g) recovery score: 0.51
DNTT	CD34(23g) recovery score: 0.51
FCER1A	CD34(23g) recovery score: 0.51
FLT3	CD34(23g) recovery score: 0.51
IL2RA	CD34(23g) recovery score: 0.51
INPP4B	CD34(23g) recovery score: 0.51
INPP5D	CD34(23g) recovery score: 0.51
ITM2A	CD34(23g) recovery score: 0.51
LYN	CD34(23g) recovery score: 0.51
NCL	CD34(23g) recovery score: 0.51
NPM1	CD34(23g) recovery score: 0.51
PTPRC	CD34(23g) recovery score: 0.51
PTPRCAP	CD34(23g) recovery score: 0.51
SOCS2	CD34(23g) recovery score: 0.51
SPN	CD34(23g) recovery score: 0.51
TCF4	CD34(23g) recovery score: 0.51
TFRC	CD34(23g) recovery score: 0.51
CNPY3	HSP90B1(18g) recovery score: 0.49
CTSC	HSP90B1(18g) recovery score: 0.49
HLA-E	HSP90B1(18g) recovery score: 0.49
HSP90AB1	HSP90B1(18g) recovery score: 0.49
HSP90B1	HSP90B1(18g) recovery score: 0.49
HSPA8	HSP90B1(18g) recovery score: 0.49
HSPD1	HSP90B1(18g) recovery score: 0.49
HSPE1	HSP90B1(18g) recovery score: 0.49
NEDD8	HSP90B1(18g) recovery score: 0.49
OAZ1	HSP90B1(18g) recovery score: 0.49
PPA1	HSP90B1(18g) recovery score: 0.49
PSMA6	HSP90B1(18g) recovery score: 0.49
PSMB1	HSP90B1(18g) recovery score: 0.49
PSME1	HSP90B1(18g) recovery score: 0.49
PTGES3	HSP90B1(18g) recovery score: 0.49
SHOC2	HSP90B1(18g) recovery score: 0.49
SKP1	HSP90B1(18g) recovery score: 0.49
UBB	HSP90B1(18g) recovery score: 0.49
CD164	CXCR4(3g) recovery score: 0.48
CXCL14	CXCR4(3g) recovery score: 0.48
CXCR4	CXCR4(3g) recovery score: 0.48
ATP5C1	ATP5C1(3g) recovery score: 0.48
ATP5G3	ATP5C1(3g) recovery score: 0.48
PPA1	ATP5C1(3g) recovery score: 0.48
CIRBP	CIRBP(4g) recovery score: 0.47
GTF3A	CIRBP(4g) recovery score: 0.47
RTN3	CIRBP(4g) recovery score: 0.47
RTN4	CIRBP(4g) recovery score: 0.47
ANKRD28	PPP1CC(10g) recovery score: 0.45
CENPF	PPP1CC(10g) recovery score: 0.45
CSNK1G3	PPP1CC(10g) recovery score: 0.45
MDM4	PPP1CC(10g) recovery score: 0.45
MYL6	PPP1CC(10g) recovery score: 0.45
PPP1CC	PPP1CC(10g) recovery score: 0.45
RAD21	PPP1CC(10g) recovery score: 0.45
TPM4	PPP1CC(10g) recovery score: 0.45
VIM	PPP1CC(10g) recovery score: 0.45
YWHAZ	PPP1CC(10g) recovery score: 0.45
CBX5	CBX5(3g) recovery score: 0.44
H2AFY	CBX5(3g) recovery score: 0.44
H3F3A	CBX5(3g) recovery score: 0.44
ANKRD28	PPP1CC(5g) recovery score: 0.42
CENPF	PPP1CC(5g) recovery score: 0.42
MYL6	PPP1CC(5g) recovery score: 0.42
PPP1CC	PPP1CC(5g) recovery score: 0.42
RAD21	PPP1CC(5g) recovery score: 0.42
CALR	HSPA5(11g) recovery score: 0.4
CCL5	HSPA5(11g) recovery score: 0.4
FOS	HSPA5(11g) recovery score: 0.4
HSP90B1	HSPA5(11g) recovery score: 0.4
HSPA5	HSPA5(11g) recovery score: 0.4
IQGAP1	HSPA5(11g) recovery score: 0.4
MYB	HSPA5(11g) recovery score: 0.4
P4HB	HSPA5(11g) recovery score: 0.4
PTEN	HSPA5(11g) recovery score: 0.4
TSPO	HSPA5(11g) recovery score: 0.4
XBP1	HSPA5(11g) recovery score: 0.4
AHR	THBS1(6g) recovery score: 0.39
CD36	THBS1(6g) recovery score: 0.39
CD69	THBS1(6g) recovery score: 0.39
EREG	THBS1(6g) recovery score: 0.39
PLEK	THBS1(6g) recovery score: 0.39
THBS1	THBS1(6g) recovery score: 0.39
EIF1	EIF1(3g) recovery score: 0.39
EIF3A	EIF1(3g) recovery score: 0.39
EIF4A1	EIF1(3g) recovery score: 0.39
FTL	HSPD1(6g) recovery score: 0.38
GLUL	HSPD1(6g) recovery score: 0.38
HLA-E	HSPD1(6g) recovery score: 0.38
HSPD1	HSPD1(6g) recovery score: 0.38
LDHB	HSPD1(6g) recovery score: 0.38
TKT	HSPD1(6g) recovery score: 0.38
CALR	CALR(4g) recovery score: 0.37
GABARAP	CALR(4g) recovery score: 0.37
TAPBP	CALR(4g) recovery score: 0.37
TAX1BP1	CALR(4g) recovery score: 0.37
SRP14	SRP14(3g) recovery score: 0.37
SSR3	SRP14(3g) recovery score: 0.37
TRAM1	SRP14(3g) recovery score: 0.37
AHNAK	S100B(3g) recovery score: 0.37
S100A4	S100B(3g) recovery score: 0.37
S100B	S100B(3g) recovery score: 0.37
ANAPC5	CXCL8(10g) recovery score: 0.36
CTSG	CXCL8(10g) recovery score: 0.36
CXCL2	CXCL8(10g) recovery score: 0.36
CXCL8	CXCL8(10g) recovery score: 0.36
EEF1B2	CXCL8(10g) recovery score: 0.36
EEF1G	CXCL8(10g) recovery score: 0.36
EPRS	CXCL8(10g) recovery score: 0.36
NAMPT	CXCL8(10g) recovery score: 0.36
PLAUR	CXCL8(10g) recovery score: 0.36
UBB	CXCL8(10g) recovery score: 0.36
EIF1	EIF1(5g) recovery score: 0.35
EIF2S3	EIF1(5g) recovery score: 0.35
EIF3A	EIF1(5g) recovery score: 0.35
EIF4A1	EIF1(5g) recovery score: 0.35
EIF4B	EIF1(5g) recovery score: 0.35
KIF22	TUBA1A(6g) recovery score: 0.34
STMN1	TUBA1A(6g) recovery score: 0.34
TUBA1A	TUBA1A(6g) recovery score: 0.34
TUBA1B	TUBA1A(6g) recovery score: 0.34
TUBA1C	TUBA1A(6g) recovery score: 0.34
TUBB	TUBA1A(6g) recovery score: 0.34
HP1BP3	HP1BP3(3g) recovery score: 0.33
LMNB1	HP1BP3(3g) recovery score: 0.33
TMPO	HP1BP3(3g) recovery score: 0.33
BAZ2A	SMARCA5(5g) recovery score: 0.33
BAZ2B	SMARCA5(5g) recovery score: 0.33
CHD3	SMARCA5(5g) recovery score: 0.33
RAD21	SMARCA5(5g) recovery score: 0.33
SMARCA5	SMARCA5(5g) recovery score: 0.33
AES	RBPJ(5g) recovery score: 0.33
BCL11A	RBPJ(5g) recovery score: 0.33
RBPJ	RBPJ(5g) recovery score: 0.33
TCF12	RBPJ(5g) recovery score: 0.33
TCF4	RBPJ(5g) recovery score: 0.33
NDUFB1	NDUFB1(3g) recovery score: 0.32
NDUFS5	NDUFB1(3g) recovery score: 0.32
UQCRQ	NDUFB1(3g) recovery score: 0.32
CALR	CANX(14g) recovery score: 0.32
CANX	CANX(14g) recovery score: 0.32
CD38	CANX(14g) recovery score: 0.32
CD82	CANX(14g) recovery score: 0.32
CD96	CANX(14g) recovery score: 0.32
DBI	CANX(14g) recovery score: 0.32
HLA-A	CANX(14g) recovery score: 0.32
HLA-C	CANX(14g) recovery score: 0.32
ITGA4	CANX(14g) recovery score: 0.32
PLEK	CANX(14g) recovery score: 0.32
SELL	CANX(14g) recovery score: 0.32
SERP1	CANX(14g) recovery score: 0.32
TSPO	CANX(14g) recovery score: 0.32
XBP1	CANX(14g) recovery score: 0.32
